# Supplementary material for: Inhibiting the IRE1α Axis of the Unfolded Protein Response Enhances the Antitumor Effect of AZD1775 in TP53 Mutant Ovarian Cancer
Source: Adv Sci (Weinh). 2022 May 26;9(21):2105469. doi: 10.1002/advs.202105469 (PMC9313493; doi:10.1002/advs.202105469)
Supplement: Supplementary file 2 — Supporting Table 1 [file ADVS-9-2105469-s002.xlsx]

## Sheet: Sheet1
	Supplementary table 1						Supplementary table 1 continue
	AZD_TOP_200				Hallmark_UPR_pathway		PERK_pathway	XBP1s_pathway		Senescence.Hernandez_Segura.Up	Senescence.Hernandez_Segura.Dow	AZD-upregulated senescence gene
	CHAC1	CD68	TOMM34	ELL	ATF4	LSM4	ATF5	SHCBP1	SURF4	SLC10A3	SPATA6	ACADVL
	LAMC2	EGR3	MFSD2A	HAX1	HERPUD1	CHAC1	ATF4	MGAT2	TMED5	SUSD6	ZC3H4	ADPGK
	MMP1	SUN3	FAM241A	ASB1	PARN	STC2	ASNS	EAF2	EDEM2	ACADVL	GSTM4	B4GALT7
	SERPINB2	ADAMTS6	MMP9	C1orf116	EXOSC4	PDIA5	YARS	UBE2J1	SSR1	TOLLIP	ICE1	BCL2L2
	VEGFA	NR1D1	GPT2	SYF2	HSP90B1	NABP1	PPP1R15A	FNDC3B	RPN1	PDLIM4	ARID2	CCND1
	IL1RL1	TRAF1	CCK	UTP14A	XBP1	LSM1	CEBPB	ARL1	SEC23B	DDA1	PATZ1	CHMP5
	PRDM1	ITGA2	PSMC4	SLU7	EXOSC9	SDAD1	CEBPG	GALK2	GOLGB1	PLK3	PCIF1	DDA1
	PSAT1	KDM7A	ZNF697		HSPA5	EIF4A2	TRIB3	ERLEC1	THAP5	B4GALT7	SPIN4	DGKA
	MAST4	CD55	CCNB1IP1		ATF3	EIF4E	WARS	NUCB2	TMED9	BCL2L2	PDS5B	DYNLT3
	ALDH1L2	ELK3	AOC3		EXOSC1	IARS1	CARS	TRAM1	EDEM3	FAM214B	STAG1	FAM214B
	PHGDH	AMPD3	EIF3D		EXOSC5	DDX10	DDIT3	FNDC3A	USO1	CHMP5	SMO	GBE1
	SH2D2A	PRMT5	SAMD9		ASNS	GEMIN4	SARS	EFCAB2	LMAN1	TAF13	RHNO1	GDNF
	HIST1H2AC	SNAI1	LYPD3		ARFGAP1	TARS1	DDIT4	MBNL2	FICD	SCOC	ARHGAP35	KLC1
	STC2	ARHGEF2	ETV4		WFS1	ALDH18A1	RELB	HOOK1	SPCS2	NOL3	KCTD3	MT-CYB
	SESN2	PHLDA1	KRT34		SRPRB	DDIT4	ATF3	DERL2	LYSMD3	GDNF	C2CD5	NOL3
	HIST1H2BK	ECM2	KIAA1217		DNAJB9	HSPA9	SLC1A4	SLC50A1	TMEM39A	UFM1	CNTLN	P4HA2
	NAV3	AOC2	PLK3		TSPYL2	SEC11A	GADD45A	ARFGAP3	XBP1	ADPGK	EFNB3	PDLIM4
	CTH	FST	HGS		NFYA	EIF4A3		EIF2AK3	FKBP11	TSPAN13	TRDMT1
	HIST1H2BD	CCDC86	ZNF317		CALR	POP4		ARMCX3	TMED10	ZNHIT1	MEIS1
	LAMB3	MMP12	RAET1L		KHSRP	ERO1A		CREB3L2	SSR2	KLC1	CREBBP
	G0S2	TMCC3	TRIM39		DNAJC3	CEBPG		SEC31A		RAI14	ASCC1
	SLC7A11	ZNF473	RBP4		EXOSC2	BAG3		SPCS3		GBE1	USP6NL
	IL23A	HIST1H1C	RHOB		NOP14	KDELR3		SEC24D		SLC16A3
	GEM	VPS37B	NFKBIB		ATF6	CEBPB		STT3A		CCND1
	FOS	DUSP4	TP53BP2		HYOU1	CNOT2		PDIA5		PLXNA3
	AFF3	CCL3	MRPL10		RRP9	SHC1		LARP1B		P4HA2
	CXCL5	SLC1A3	PSMD3		NOP56	SPCS3		ARRDC3		DYNLT3
	IL1A	OSGIN1	TNFSF14		CXXC1	H2AX		TMED7		POFUT2
	PCK2	TARS	HAS2		IGFBP1	SLC1A4		HSPA13		DGKA
	GARS	HRK	DPF2		CNOT4	RPS14		SLC10A7		TMEM87B
	CDKN1A	PSPH	CYP4F11		DCP2	NPM1		MAN1A1		ZBTB7A
	CCL3L1	UBXN11	CLU		PDIA6	CNOT6		SEC11C
	IQCG	TES	TBCC		ATP6V0D1	CKS1B		N4BP2
	UPP1	ULBP1	SLPI		PREB	PSAT1		NFXL1
	CSF2	SPSB1	BCL2L11		SEC31A	EIF4G1		SRP19
	PI3	NRIP3	ESM1		GOSR2	YWHAZ		SLC1A4
	MXD1	IL20RB	WDR74		SERP1	SLC30A5		GFPT1
	ARC	LCP1	RCSD1		NFYB	MTREX		ENTPD7
	HOXB9	TUBE1	SBSN		NHP2	KIF5B		GLRX
	DUSP10	SLC3A2	SHMT2		DCTN1	DCP1A		SSR3
	TRPV3	RFX1	DUSP5		SLC7A5	IFIT1		OSTC
	EPAS1	HIST3H2A	FAM107B		SSR1	IMP3		FKBP14
	IL11	KCNG1	C6orf141		EDEM1	SPCS1		PGM3
	ALOXE3	AKIRIN2	S100A16		EDC4	DNAJA4		ALG2
	FKBP9	PDE4DIP	FLCN		EIF2AK3	VEGFA		GOLGA5
	MARS	TNC	DNTTIP1		MTHFD2	TTC37		GOLT1B
	AARS	LOC112268238	ATG2A		SRPRA	TUBB2A		SLC33A1
	BRF2	KLHL21	MLPH		NOLC1	FUS		DPAGT1
	TNFRSF10D	CSRNP1	HERPUD1		ERN1	EXOSC10		SRPRB
	SLC6A9	AJAP1	SLFN5		FKBP14	EEF2		UFM1
	TFPI2	CXCL8	MAP1A		ZBTB17	EXOC2		BET1
	ADM2	INA	MRPS30		WIPI1	PAIP1		FBXO16
	EIF4EBP1	CCDC174	DOCK4		YIF1A	BANF1		NANS
	ERN1	RSL24D1	IL13RA2		CCL2			DNAJB9
	GCOM1	SERTAD1	SNAI2		DKC1			ARF4
	RRP12	MMP3	MED19		EIF4EBP1			COG3
	MLLT11	SPRY4	PLAC8L1		EIF4A1			SLC30A7
	MAFG	CD274	TBKBP1		EIF2S1			SERP1
	PDE2A	ZNF622	SAFB2		TATDN2			DNAJC10
	BCL2A1	STX1A	SLC9A1		XPOT			SEC61A1
